# Supplementary material for: Clinical-Scale Mesenchymal Stem Cell-Derived Extracellular Vesicle Therapy for Wound Healing
Source: Int J Mol Sci. 2023 Feb 21;24(5):4273. doi: 10.3390/ijms24054273 (PMC10001880; doi:10.3390/ijms24054273)
Supplement: Supplementary file 1 [file ijms-24-04273-s001.zip]

Archive with 1 entries (1 files):
- ijms-2152810-supplementary.pdf
